# Supplementary material for: Site-Selective Solvation-Induced Conformational Switching of Heteroleptic Heteronuclear Tb(III) and Y(III) Trisphthalocyaninates for the Control of Their Magnetic Anisotropy
Source: Molecules. 2023 May 31;28(11):4474. doi: 10.3390/molecules28114474 (PMC10254442; doi:10.3390/molecules28114474)
Supplement: Supplementary file 1 [file molecules-28-04474-s001.zip]

Archive with 1 entries (1 files):
- molecules-2397386-supplementary.pdf
